# Supplementary material for: Polar Lipids of Commercial Ulva spp. of Different Origins: Profiling and Relevance for Seaweed Valorization
Source: Foods. 2021 Apr 21;10(5):914. doi: 10.3390/foods10050914 (PMC8143280; doi:10.3390/foods10050914)
Supplement: Supplementary file 1 [file foods-10-00914-s001.zip]

Archive with 1 entries (1 files):
- foods-1176686-supplementary.pdf
